# Supplementary material for: Protective Efficacy of Recombinant Influenza Hemagglutinin Ectodomain Fusions
Source: Viruses. 2021 Aug 27;13(9):1710. doi: 10.3390/v13091710 (PMC8473191; doi:10.3390/v13091710)
Supplement: Supplementary file 1 [file viruses-13-01710-s001.zip]

Archive with 1 entries (1 files):
- Supplementary Table.pdf
